# Supplementary material for: In vitro and in vivo characterization of SARS-CoV-2 resistance to ensitrelvir
Source: Nat Commun. 2023 Jul 15;14:4231. doi: 10.1038/s41467-023-40018-1 (PMC10349878; doi:10.1038/s41467-023-40018-1)
Supplement: Supplementary file 3 — Source Data [file 41467_2023_40018_MOESM3_ESM.xlsx]

## Sheet: Figure 1a
Figure 1a.
Growth kinetics of wild-type virus in the absence or presence of ensitrelvir
hpi	Absence of ensitrelvir			Presence of ensitrelvir
8	1	1	1	1	1	1
16	3.07918	2.50515	3.04139	1	1	1
24	4.59107	4.17609	3.95424	1	1	1
32	5.90309	5.77815	5.69897	1	1	1
40	6.34242	6.47712	6.30103	1	1	1
48	6.51851	6.57978	6.20412	1	1	1
56	6.04139	6.17609	6.23045	1	1	1
72	5.32222	5.63347	5.41497	1	1	1
96	4.44716	4.30103	4.41497	1	1	1

## Sheet: Figure 1b
Figure 1b.
Growth kinetics of Nsp5-M49L in the absence or presence of ensitrelvir
hpi	Absence of ensitrelvir			Presence of ensitrelvir
8	1	1	1	1	1	1
16	2.69897	2.25527	2.17609	1	1	1
24	3.51851	3.43136	3.60206	1	1.47712	1
32	5.11394	5.17609	5.23045	2.49136	2.53148	2.14613
40	5.51851	5.72428	5.77085	3.30103	3	2.20412
48	6.38021	6.53148	6.39794	4.30103	4.04139	4.07918
56	6.38021	6.07918	6.14613	4.50515	4.11394	4.32222
72	5.8451	5.32222	5.32222	5.5682	5.64345	5.4624
96	4.14613	4.04139	4.39794	6.04139	6	6.39794

## Sheet: Figure 1c
Figure 1c.
Growth kinetics of Nsp5-E166A in the absence or presence of ensitrelvir
hpi	Absence of ensitrelvir			Presence of ensitrelvir
8	1	1	1	1	1	1
16	1.95424	2	2.38021	1	1	1
24	3.60206	2.68124	3.32222	1	1	1
32	4.77815	5.14613	4.8451	1	1	1
40	5.49136	5.64345	5.63347	1	1	1
48	6.44716	6.43136	6.27875	1	1	1
56	6.25527	6.07918	6.11394	1	1	1
72	5.63347	5.51851	5.65321	1	1	1
96	4.17609	4.41497	4.32222	1	1	1

## Sheet: Figure 1d
Figure 1d.
Growth kinetics of Nsp5-M49L/E166A in the absence or presence of ensitrelvir
hpi	Absence of ensitrelvir			Presence of ensitrelvir
8	1	1	1	1	1	1
16	1.60206	1.77815	1.47712	1	1	1
24	2.27875	2.30103	1.77815	1.95424	2.32222	1.8451
32	4.14613	3.95424	4.11394	2.50515	2.25527	3.34242
40	5.34242	4.39794	4.90309	4.27875	4.39794	3.30103
48	6.04139	5.90309	5.04139	4.90309	4.51851	4.69897
56	6.14613	6	6.23045	5.41497	5.30103	5.50515
72	5.95424	5.90309	6.20412	5.8451	5.77815	5.8451
96	5.20412	4.95424	5.11394	5.41497	5.36173	5.51851

## Sheet: Figure 2a
Figure 2a.
Body weight change of infected hamsters
dpi	Mock					Wild-type					Nsp5-M49L					Nsp5-E166A					Nsp5-M49L/E166A
0	100	100	100	100	100	100	100	100	100	100	100	100	100	100	100	100	100	100	100	100	100	100	100	100	100
1	103.442	102.576	102.143	101.098	101.562	104.344	98.5354	104.375	102.501	102.093	101.68	102.151	101.849	103.227	103.961	102.842	99.8527	101.788	101.986	104.341	104.334	101.191	101.316	101.507	104.881
2	107.344	105.262	104.384	102.959	102.924	103.384	96.7984	103.584	101.552	100.444	100.057	101.608	100.502	102.215	102.612	101.472	98.2429	102.939	100.613	102.677	102.671	99.8208	98.5881	99.9417	106.443
3	108.631	107.71	106.213	105.073	105.206	104.467	99.2393	105.457	105.219	102.6	103.388	105.684	100.924	103.975	104.867	103.459	98.3481	104.058	102.5	105.624	107.005	101.918	101.337	103.053	108.2
4	111.987	110.158	107.826	105.338	105.793	105.182	98.7284	105.225	105.931	102.96	103.416	108.013	99.3368	103.581	104.877	105.282	99.2109	104.901	103.201	107.221	108.224	101.517	102.064	104.541	109.711
5	112.694	112.646	108.865	107.452	106.801	102.915	99.3302	105.376	104.231	101.924	101.269	107.282	97.0056	101.79	101.749	103.923	98.7058	103.976	103.399	104.848	107.408	101.886	101.861	104.405	110.109
6	113.37	113.475	109.525	108.601	107.51	99.4193	96.594	102.862	101.078	97.8226	99.8378	107.657	94.8654	98.3918	98.146	104.417	98.79	101.716	102.569	104.207	107.317	101.549	98.9197	101.847	108.751
7	116.093	115.479	111.332	109.536	109.947	98.5705	96.1172	100.884	99.14	95.1591	99.6946	111.338	96.5032	97.9063	95.1438	107.227	101.378	102.959	105.306	108.222	110.855	101.359	102.214	106.379	114.296
8	113.648	116.673	111.213	112.414	110.179	102.636	99.1258	106.749	104.537	97.5795	104.008	113.766	100.121	100.688	97.6404	108.319	102.662	106.576	106.521	112.237	113.798	102.118	103.134	109.072	117.88
9	118.623	119.151	114.374	114.864	113.392	107.338	100.988	109.832	108.956	103.023	106.985	115.719	102.472	102.589	102.539	109.668	104.63	107.808	109.505	113.8	117.184	103.246	105.134	111.173	121.209
10	119.738	120.089	114.937	115.779	115.297	108.153	101.68	111.473	111.23	104.883	109.753	118.374	103.788	103.065	105.341	111.891	107.576	108.856	110.987	116.916	118.484	105.617	106.557	111.941	124.855

## Sheet: Figure 2b
Figure 2b
Respiratory functions (Penh and Rpef) of infected hamsters
Renh
dpi	Mock					Wild-type					Nsp5-M49L					Nsp5-E166A					Nsp5-M49L/E166A
0	0.686652	0.660151	0.560817	0.707419	0.502383	0.617012	0.483912	0.597266	0.524354	0.692276	0.492263	0.493952	0.630021	0.530318	1.27919	0.557927	0.75451	0.643276	0.480792	0.5545	0.446921	0.735611	0.520263	0.527113	0.590451
1	0.672632	0.552301	0.609229	0.58376	0.654308	0.690267	0.57453	0.748684	0.615487	0.662953	0.739217	0.536635	0.78365	0.813508	0.856538	0.796389	0.789581	0.899625	0.835458	1.24348	0.814796	0.561438	1.12905	0.745222	0.929835
3	0.677999	0.634178	0.677649	0.631044	0.469587	0.648345	0.440595	0.656188	0.482406	0.787752	0.671139	0.664477	0.736583	0.650746	0.884121	1.10238	0.521558	0.650011	0.720189	0.78414	0.737512	0.952043	0.543533	0.977865	1.43824
5	0.885349	0.577534	0.843192	0.822261	0.51477	1.3461	1.10102	2.06031	2.23608	1.70945	1.91583	1.81653	1.11566	1.04618	1.95178	1.20477	0.585583	0.712136	1.07498	1.83224	0.914329	0.808895	0.684053	0.708041	1.65844
7	0.65703	0.584818	0.656978	0.645315	0.536015	0.917535	0.749064	0.954451	0.818052	1.79401	0.609987	0.674247	2.27855	0.698297	1.61463	1.00538	0.589133	0.740783	0.64945	0.788789	0.703745	0.747476	0.799608	0.564679	0.819413
Rpef
dpi	Mock					Wild-type					Nsp5-M49L					Nsp5-E166A					Nsp5-M49L/E166A
0	0.603542	0.615461	0.609819	0.599697	0.621076	0.594035	0.635318	0.612492	0.647738	0.618647	0.624829	0.65277	0.598923	0.618775	0.598993	0.61887	0.609383	0.547415	0.633691	0.617702	0.642232	0.580669	0.64019	0.613584	0.620896
1	0.600145	0.616724	0.579559	0.602426	0.583919	0.58231	0.639727	0.552183	0.617307	0.582648	0.57591	0.631951	0.558112	0.556957	0.554159	0.612581	0.59874	0.578723	0.588206	0.549809	0.59491	0.600001	0.506683	0.58029	0.532671
3	0.596838	0.615557	0.619857	0.605796	0.641454	0.617015	0.670729	0.626503	0.637045	0.56912	0.604376	0.597979	0.503693	0.601233	0.560969	0.547283	0.671215	0.58994	0.600548	0.581488	0.568203	0.615934	0.608176	0.574252	0.526215
5	0.563724	0.616988	0.628643	0.577168	0.626576	0.342242	0.52197	0.363543	0.403707	0.411484	0.438719	0.426495	0.432807	0.416045	0.326055	0.430653	0.580658	0.584027	0.496046	0.507594	0.543901	0.5414	0.551769	0.55581	0.445159
7	0.625014	0.611377	0.617853	0.577244	0.633114	0.431859	0.521675	0.425548	0.533976	0.396584	0.5658	0.591538	0.39548	0.511921	0.41733	0.547069	0.594749	0.552938	0.569431	0.503997	0.543684	0.58225	0.548617	0.596981	0.526689

## Sheet: Figure 2c
Figure 2c
Virus titers in the nasal turbinate and lung of hamsters.
	Day 3										Day 6
	Nasal turbinate					Lung					Nasal turbinate					Lung
Wild-type	6.41	6.6	6.48	6.72	6.21	8.01	7.57	8.24	7.9	8.17	5.17	5.04	5.07	5.21	5.4	3.81	4	3.9	3.83	2.86
Nsp5-M49L	6.17	6.79	6.29	6.88	5.82	7.69	7.89	7.3	7.98	7.25	6.03	5.54	6.03	5.29	5.42	4.13	3.85	3	3.66	4.16
Nsp5-E166A	6.31	7.15	5.71	6.78	6.55	7.14	7.25	7.51	6.96	7.72	4.69	4.87	4.06	4.82	5.39	3.69	3.68	4	3.96	2.05
Nsp5-M49L/E166A	6.14	6.23	6.36	6.83	6.72	7.08	7.71	7.08	7.32	7.49	5.14	5.49	5.23	4.62	5.23	2.73	3.91	3.85	2.51	3.97

## Sheet: Figure 4
Figure 4
Virus titers in the nasal turbinate and lung of treated hamsters.
Wild-type virus									Nsp5-M49L/E166A
Nasal turbinate				Lung					Nasal turbinate				Lung
Mock treatment	Ensitrelvir	Nirmatrelvir	Molnupiravir	Mock treatment	Ensitrelvir	Nirmatrelvir	Molnupiravir		Mock treatment	Ensitrelvir	Nirmatrelvir	Molnupiravir	Mock treatment	Ensitrelvir	Nirmatrelvir	Molnupiravir
6.26	4.13	5.2	5.54	7.98	2	6.97	6.97		6.03	5.72	5.14	5.53	7.27	7.02	5.81	6.45
6.35	5.24	5.73	5.28	8.01	2	6.68	6.76		5.37	6.51	5.58	5.39	7.57	6.93	5.72	7.06
6.92	4.56	5.54	6.15	7.98	2	6.8	6.79		5.39	5.6	5.22	5.28	7.17	7.08	5.89	6.84
6.1	3.26	5.3	5.53	7.98	2	6.64	6.9		5.19	5.3	4.95	6.26	7.25	7.1	5.95	6.49
6.3	4.18	5.1	5.59	7.83	2	6.34	7.37		7.11	6.23	5.08	5.81	6.94	6.64	5.86	6.76

## Sheet: Table 1
Table 1
Sensitivity of Nsp5-M49L, Nsp5-E166A, and Nsp5-M49L/E166A to antivirals.
		Wild-type			Nsp5-M49L			Nsp5-E166A			Nsp5-M49L/E166A
Drug concentration Log10[Ensitrelvir] μM	-10	124	97.6	78.4	95.122	104.021	100.857	100	87.5556	100.444	98.5741	101.55	99.876
	-1	70.4	72	68.8	91.1668	105.405	94.3309	99.7778	97.7778	102.444	92.6224	95.0403	96.9002
	-0.522879	39.2	35.2	43.2	97.4951	89.1892	96.9018	95.1111	95.5556	99.7778	92.8084	88.7167	93.5524
	0	5.6	8	1.6	94.7264	99.0771	96.1107	67.1111	69.5556	72.4444	91.3205	88.9027	87.4148
	0.477121	0	0	0	87.0138	86.2228	88.9914	31.5556	27.1111	29.7778	94.1104	90.9485	93.1804
	1	0	0	0	63.8761	56.7568	64.8649	3.77778	5.11111	4.22222	93.3664	86.4848	91.8785
	1.47712	0	0	0	4.94397	6.13052	4.35069	0	0	0	60.6324	63.6082	63.2362
	2	0	0	0	0	0	0	0	0	0	10.2294	10.0434	11.3453
		Wild-type			Nsp5-M49L			Nsp5-E166A			Nsp5-M49L/E166A
Drug concentration Log10[Nirmatrelvir] μM	-10	95.3199	94.8046	90.4251	109.862	96.5596	90.367	107.123	104.873	88.0037	100.083	96.606	83.6921
	-1	98.9266	93.2589	94.1606	94.0367	100.459	90.5963	93.0647	86.0356	92.7835	100.331	98.8411	97.1026
	-0.522879	98.4113	98.9266	102.662	104.358	98.6239	97.0183	81.537	57.3571	89.6907	100.828	87.4172	67.798
	0	94.4182	96.8656	97.6385	88.9908	90.1376	94.4954	105.717	92.5023	89.4096	105.795	100.579	93.6258
	0.477121	92.8725	97.1232	94.9334	52.0642	60.7798	55.7339	94.1893	87.7226	80.6935	90.6457	85.1821	82.4503
	1	44.8261	37.0975	37.2263	4.81651	2.75229	3.66972	59.6064	59.8875	53.9831	40.4801	49.1722	35.2649
	1.47712	0.644053	0.772864	0.901675	0	0	0	13.2146	11.8088	16.8697	4.96689	7.45033	5.96026
	2	0	0	0	0	0	0	0	0	0	0	0	0
		Wild-type			Nsp5-M49L			Nsp5-E166A			Nsp5-M49L/E166A
Drug concentration Log10[Molnupiravir] μM	-10	118.333	97.5	84.1667	101.496	100.855	97.6496	101.146	100.409	98.4452	90.2513	91.8507	88.4235
	-1	112.5	98.3333	83.3333	100.855	90.5983	97.4359	99.6727	104.092	93.5352	98.7053	94.5925	98.9337
	-0.522879	99.1667	71.6667	69.1667	97.8632	89.7436	97.8632	105.565	87.6432	95.9902	97.5628	100.305	102.133
	0	91.6667	74.1667	65.8333	97.6496	95.9402	92.735	103.355	85.6792	91.5712	91.6222	87.738	91.3938
	0.477121	52.5	48.3333	55.8333	88.8889	91.2393	84.6154	85.1882	85.6792	86.9067	87.738	90.2513	88.195
	1	30	25	30	61.5385	56.8376	58.547	60.3928	54.7463	56.2193	49.3526	50.7235	47.2963
	1.47712	17.5	13.3333	13.3333	30.1282	24.1453	20.9402	38.2979	24.5499	27.7414	19.6497	14.623	21.706
	2	0	0	0	7.05128	4.2735	3.4188	9.81997	9.81997	6.38298	3.88423	4.56969	5.25514
		Wild-type			Nsp5-M49L			Nsp5-E166A			Nsp5-M49L/E166A
Drug concentration Log10[Remdesivir] μM	-10	104.553	90.8932	104.553	101.17	93.7622	105.068	93.6975	98.5294	106.723	97.9401	97.5655	104.494
	-1	88.2662	78.2837	98.2487	91.6179	94.347	96.2963	95.7983	97.6891	106.513	102.06	96.0674	98.1273
	-0.522879	76.7075	84.063	76.1821	99.0253	98.4405	101.754	95.7983	99.3697	100.21	98.3146	93.4457	101.498
	0	47.2855	36.7776	54.641	95.1267	91.0331	87.5244	83.8235	88.6555	91.8067	94.5693	78.0899	95.3184
	0.477121	9.98249	15.2364	22.0665	41.9103	41.9103	43.2749	43.2773	42.6471	40.3361	45.5056	50	50
	1	0	0	0	5.65302	3.50877	6.04288	5.88235	4.62185	5.04202	6.36704	4.86891	5.43071
	1.47712	0	0	0	0	0	0	0	0	0	0	0	0
	2	0	0	0	0	0	0	0	0	0	0	0	0
